# Supplementary material for: Whole-Genome Sequencing Analysis of Non-Typhoidal Salmonella Isolated from Breeder Poultry Farm Sources in China, 2020–2021
Source: Antibiotics (Basel). 2023 Nov 19;12(11):1642. doi: 10.3390/antibiotics12111642 (PMC10669045; doi:10.3390/antibiotics12111642)
Supplement: Supplementary file 1 [file antibiotics-12-01642-s001.zip]

Archive with 1 entries (1 files):
- antibiotics-2698784-supplementary.pdf
